# Supplementary material for: Dendritic Cell–Specific Role for Pellino2 as a Mediator of TLR9 Signaling Pathway
Source: J Immunol. 2021 Nov 1;207(9):2325–36. doi: 10.4049/jimmunol.2100236 (PMC8525870; doi:10.4049/jimmunol.2100236)
Supplement: Data Supplement [file JI_2100236.zip]

Archive with 2 entries (2 files):
- JI_2100236_Supplemental_1.pdf
- manifest.xml
